# Supplementary material for: No association between HPV-status in tonsillar tissue and sexual behavior of the patients in a northern German population - Critical view of the link between HPV natural history and HPV-driven carcinogenesis
Source: Papillomavirus Res. 2020 Sep 21;10:100207. doi: 10.1016/j.pvr.2020.100207 (PMC7554645; doi:10.1016/j.pvr.2020.100207)
Supplement: Multimedia component 1 [file mmc1.xml]

<?xml version="1.0" encoding="UTF-8" standalone="no"?><data:data><datasets><author>markus.hoffmann@uksh.de</author><type>0</type><dataset><value>1</value><reason>Data will be made available on request</reason><comments/></dataset></datasets></data:data>
